# Supplementary material for: Development of Personalized Therapeutic Strategies by Targeting Actionable Vulnerabilities in Metastatic and Chemotherapy-Resistant Breast Cancer PDXs
Source: Cells. 2019 Jun 18;8(6):605. doi: 10.3390/cells8060605 (PMC6627522; doi:10.3390/cells8060605)
Supplement: Supplementary file 1 [file cells-08-00605-s001.zip]

Archive with 5 entries (4 files):
- cells-502088-SI/
- cells-502088-SI/Cells_Supplementary information.pdf
- cells-502088-SI/Supplfigures.pdf
- cells-502088-SI/Table S1.pdf
- cells-502088-SI/TableS2.xlsx
